# Supplementary material for: Plant-Based Diets in Children: Secular Trends, Health Outcomes, and a Roadmap for Urgent Practice Recommendations and Research—A Systematic Review
Source: Nutrients. 2024 Mar 1;16(5):723. doi: 10.3390/nu16050723 (PMC10934552; doi:10.3390/nu16050723)
Supplement: Supplementary file 1 [file nutrients-16-00723-s001.zip]

Archive with 1 entries (1 files):
- nutrients-2868593-supplementary.xlsx
