# Supplementary material for: Plant-Based Diets in Children: Secular Trends, Health Outcomes, and a Roadmap for Urgent Practice Recommendations and Research—A Systematic Review
Source: Nutrients. 2024 Mar 1;16(5):723. doi: 10.3390/nu16050723 (PMC10934552; doi:10.3390/nu16050723)
Supplement: Supplementary file 1 [file nutrients-16-00723-s001.zip › nutrients-2868593-supplementary.xlsx]

## Sheet: Quality of studies
Table S1. The assessments of bias for the studies included in the systematic review.
Criterion No.	Criterion type - REPORTING						Study 1 [65]	Study 2 [66]	Study 3 [67]	Study 4 [68]	Study 5 [58]	Study 6 [59]	Study 7 [60]	Study 8 [17]	Study 9 [16]	Study 10 [62]	Study 11 [62]	Study 12 [61]	Study 13 [70]	Study 14 [71]
1	Is the hypothesis/aim/objective of the study clearly described?						1	1	1	1	1	0	1	1	1	1	1	1	1	1
2	Are the main outcomes to be measured clearly described in the Introduction or Methods section?						1	1	1	1	1	1	1	1	1	1	1	1	1	1
3	Are the characteristics of the patients included in the study clearly described ?						1	1	1	1	1	1	1	1	1	1	1	1	1	1
4	Are the exposures of interest clearly de_x0002_scribed?						1	1	1	1	1	1	1	1	1	1	1	0	1	1
5	Are the distributions of principal confounders in each group of subjects to be compared clearly described?						1	1	1	1	1	1	1	1	1	1	1	1	1	1
6	Are the main findings of the study clearly described?						1	1	1	1	1	1	1	1	1	1	1	1	1	1
7	Does the study provide estimates of the random variability in the data for the main outcomes?						1	1	1	1	1	1	1	1	1	1	1	1	1	1
8	Have all important adverse events that may be a consequence of the intervention been reported?						NA	NA	NA	NA	NA	NA	NA	NA	NA	NA	NA	NA	NA	NA
9	Have the characteristics of patients lost to follow-up been described?						NA	NA	NA	NA	NA	NA	NA	NA	NA	NA	NA	0	NA	NA
10	Have actual probability values been report ed(e.g. 0.035 rather than <0.05) for the main outcomes except where the probability value is less than 0.001?						1	1	1	1	1	1	0	1	1	1	1	1	1	1
	Criterion type - EXTERNAL VALIDITY
11	Were the subjects asked to participate in the study representative of the entire population from which they were recruited?						0	0	0	0	0	0	0	0	0	1	1	1	0	0
12	Were those subjects who were prepared to par_x0002_ticipate representative of the entire population from which they were recruited?						0	0	0	0	0	0	0	0	0	0	0	0	0	0
13	Were the staff, places, and facilities where the patients were treated, representative of the treatment the majority of patients receive?						0	0	0	0	0	0	0	0	0	0	0	0	0	0
	Criterion type - INTERNAL VALIDITY - BIAS
14	Was an attempt made to blind study subjects to the intervention they have received ?						NA	NA	NA	NA	NA	NA	NA	NA	NA	NA	NA	NA	NA	NA
15	Was an attempt made to blind those measuring the main outcomes of the intervention?						0	0	0	0	0	0	0	0	1	0	0	0	0	0
16	If any of the results of the study were based on “data dredging”, was this made clear?						1	1	1	1	1	1	1	1	1	0	1	1	1	1
17	In trials and cohort studies, do the analyses adjust for diferent lengths of follow-up of patients, or in case-control studies, is the time period between the intervention and outcome the same for cases and controls ?						NA	NA	NA	NA	NA	NA	NA	NA	NA	NA	NA	NA	NA	NA
18	Were the statistical tests used to assess the main outcomes appropriate?						1	1	1	1	0	1	0	0	1	1	1	1	1	0
19	Was compliance with the intervention exposure reliable?						1	1	1	1	1	1	1	1	1	1	1	0	1	1
20	Were the main outcome measures used accurate (valid and reliable)?						1	1	1	1	1	1	1	1	1	1	1	1	1	1
	Criterion type - INTERNAL VALIDITY - CONFOUNDING (SELECTION BIAS)
21	Were the patients in different intervention groups (trials and cohort studies) or were the cases and controls (case-control studies) recruited from the same population?						NA	NA	NA	NA	NA	NA	NA	NA	NA	NA	NA	NA	NA	NA
22	Were study subjects in different intervention groups (trials and cohort studies) or were the cases and controls (case-control studies) recruited over the same period of time?						1	1	1	1	1	1	1	1	1	1	1	1	1	1
23	Were study subjects randomised to intervention groups?						NA	NA	NA	NA	NA	NA	NA	NA	NA	NA	NA	NA	NA	NA
24	Was the randomised intervention assignment concealed from both patients and health care staff until recruitment was complete and irrevocable?						NA	NA	NA	NA	NA	NA	NA	NA	NA	NA	NA	NA	NA	NA
25	Was there adequate adjustment for confouning in the analyses from which the main findings were drawn?						0	0	0	0	1	0	1	1	1	0	0	1	0	0
26	Were losses of patients to follow-up taken into account?						NA	NA	NA	NA	NA	NA	NA	NA	NA	NA	NA	0	NA	NA
	Criterion type - POWER
27	Did the study have suffient power to detect a clinically important effect where the probability value for a difference being due to chance is less than 5%?						1	0	1	1	1	1	1	1	1	1	1	1	1	1
	TOTAL SCORE						14	13	14	14	14	13	13	14	16	14	15	14	14	13
